# Supplementary material for: Polychaete (Alitta virens) meal inclusion as a dietary strategy for modulating gut microbiota of European seabass (Dicentrarchus labrax)
Source: Front Immunol. 2023 Dec 11;14:1266947. doi: 10.3389/fimmu.2023.1266947 (PMC10752597; doi:10.3389/fimmu.2023.1266947)
Supplement: Supplementary file 1 [file DataSheet_1.xlsx]

## Sheet: Foglio1
Supplementry data file S1: List of high quality reads found in feed and gut samples and relative taxonomy.
FM 1	FM 2	FM 3	FM_DIG1	FM_DIG2	FM_DIG3	FM_DIG4	FM_DIG5	FM_DIG6	FM_MUC1	FM_MUC2	FM_MUC3	FM_MUC4	FM_MUC5	FM_MUC6	PM10 1	PM10 2	PM10 3	PM10-DIG1	PM10-DIG2	PM10-DIG3	PM10-DIG4	PM10-DIG5	PM10-DIG6	PM10-MUC1	PM10-MUC2	PM10-MUC3	PM10-MUC4	PM10-MUC5	PM10-MUC6	TAXA
0	21	10	824	1067	1123	832	1815	1198	1377	1150	285	1016	760	1465	9	11	19	1661	1267	914	1638	680	857	1380	377	242	806	558	0	uncultured
4	11	5	37	0	51	68	0	4	0	0	0	0	0	0	16	22	5	167	0	49	27	3	114	2	84	0	0	0	0	Bifidobacterium
47	15	24	600	1279	1134	698	528	750	692	419	1025	419	459	792	54	40	35	953	1983	755	135	1749	683	787	806	415	618	145	0	Corynebacterium
11	12	0	87	0	146	68	25	11	0	0	0	12	0	10	6	5	0	59	7	22	0	0	31	26	189	27	0	0	0	Brevibacterium
0	4	8	25	0	133	39	0	70	0	170	0	2	48	124	3	6	5	0	35	34	0	67	14	43	77	8	5	0	0	Brachybacterium
0	5	10	486	0	166	0	0	64	6	0	112	0	76	54	0	14	6	0	21	16	106	0	48	63	77	47	14	0	0	Unknown Microbacteriaceae
7	2	0	25	0	0	0	0	20	0	0	0	0	0	0	0	4	2	63	5	7	0	0	12	0	0	0	0	0	0	Enteractinococcus
0	2	2	1	0	0	0	0	0	0	0	0	0	0	0	0	0	5	0	0	0	0	0	0	0	0	0	0	0	0	Paeniglutamicibacter
0	4	0	0	0	0	0	0	0	0	0	0	0	0	0	0	0	0	0	0	0	0	0	7	0	0	0	0	0	0	Cellulosimicrobium
3	3	0	389	581	209	242	647	179	93	568	548	172	166	259	4	2	12	396	581	207	618	158	162	268	210	307	693	690	0	Cutibacterium
9	6	0	223	239	341	35	0	0	0	28	0	0	0	3	6	0	0	120	336	57	0	0	89	0	0	4	15	0	0	Unknown Pseudonocardiaceae
18	10	4	0	0	0	0	0	26	0	0	0	0	0	0	3	5	3	0	0	0	0	0	1	0	0	0	0	0	0	Unknown Atopobiaceae
33	40	29	854	286	288	90	117	199	0	0	0	0	0	0	11	44	29	203	169	274	56	43	342	0	0	0	0	0	0	Raoultibacter
72	85	33	0	0	0	0	0	0	14	166	12	17	0	12	16	41	53	0	218	0	0	0	8	102	104	5	0	0	0	Bacteroides
6	22	24	0	0	0	0	0	0	0	0	0	0	0	30	9	11	7	0	239	0	0	0	0	0	233	4	0	0	0	Myroides
4	3	2	0	0	0	18	19	0	17	0	0	23	156	29	3	4	3	0	43	15	0	15	0	0	0	0	0	0	0	Chryseobacterium
0	3	0	0	98	0	0	9	228	46	0	110	22	0	0	0	10	0	0	70	128	0	0	84	5	0	14	80	623	0	Empedobacter
14	10	8	0	0	0	0	222	11	16	0	265	45	0	221	13	4	11	0	0	23	0	0	11	46	79	0	0	0	0	Sphingobacterium
45	36	46	0	0	0	83	0	0	0	0	0	0	0	0	13	24	20	0	0	0	0	0	0	0	0	0	0	0	0	Pseudarcobacter
35423	33660	29406	26847	33283	8428	13331	3629	7236	580	3366	1119	390	2180	13086	30270	30515	36837	10834	15231	14291	3248	3960	10145	2634	20411	32555	1738	1178	8	Chloroplast
7	4	0	0	0	0	0	0	0	0	0	0	0	0	0	0	2	0	0	0	0	0	0	0	0	0	0	0	0	0	Meiothermus
198	201	175	0	8	0	0	337	68	103	0	0	74	0	93	208	312	203	0	37	0	0	0	120	61	96	13	53	0	0	Thermus
3	12	0	1553	486	499	243	307	910	364	249	217	370	120	218	2	10	11	785	781	420	0	584	571	438	195	89	210	146	0	Aneurinibacillus
3	3	7	282	667	169	218	168	80	112	193	21	120	159	243	7	13	10	5	248	40	281	181	110	359	248	15	12	2	0	Unknown Bacillaceae
4	3	2	202	74	257	0	0	2	0	0	0	0	0	0	9	0	11	0	16	46	106	0	92	0	0	4	0	0	0	Aeribacillus
0	3	0	0	0	0	0	218	0	18	0	0	14	0	0	2	0	0	0	206	0	0	0	13	0	0	0	36	119	0	Amphibacillus
1454	1080	962	1615	1349	1281	436	3	443	0	0	0	0	38	1	453	681	638	140	25	480	0	249	360	0	0	68	0	2	0	Anoxybacillus
249	182	205	26905	4914	10976	3513	1900	3729	1011	429	190	710	806	1003	221	227	247	3872	8402	4449	2031	928	6501	706	921	430	265	539	0	Bacillus
18	4	4	146	0	0	6	0	0	0	0	11	0	37	36	2	3	7	0	0	0	0	0	23	124	0	0	0	0	0	Caldibacillus
116	92	80	227	21	233	0	134	25	0	0	0	0	0	0	78	79	85	0	7	57	0	0	121	0	0	0	0	0	0	Calditerricola
11	31	21	128	224	0	133	373	8	87	0	0	84	25	0	10	15	13	77	44	18	157	177	105	108	0	20	123	214	0	Cerasibacillus
347	309	322	4214	1962	1503	234	133	768	19	73	93	92	83	35	310	350	319	1171	4462	1369	196	149	1366	170	41	35	22	0	0	Geobacillus
12	84	9	958	438	1137	69	0	260	19	0	31	10	47	220	17	10	38	316	623	145	0	0	605	0	415	124	83	0	0	Ureibacillus
131	120	126	39	52	0	0	0	84	90	0	0	68	45	20	47	54	53	0	144	16	675	94	6	21	228	10	0	0	0	Unknown Planococcaceae
65	68	70	790	35	1084	133	142	164	0	0	0	0	0	0	10	12	10	103	47	27	0	0	93	0	0	0	0	0	0	Kurthia
40	61	78	23	201	0	0	269	49	146	0	70	92	166	179	42	128	39	140	151	63	120	0	16	119	61	20	104	105	0	Savagea
43	32	18	79	501	0	34	477	176	206	0	0	145	477	263	14	209	13	289	291	55	347	0	135	53	301	12	0	0	0	Sporosarcina
9	8	9	3842	1223	667	2078	96	182	30	0	0	36	0	150	6	10	14	141	247	474	0	89	960	5	0	43	25	218	0	Brevibacillus
5	12	10	12	0	0	0	0	0	0	0	0	0	0	0	4	4	5	0	0	0	0	0	0	0	0	0	0	0	0	Unknown Erysipelotrichaceae
0	4	8	0	0	0	155	0	0	11	66	0	13	14	12	4	5	0	102	0	91	17	0	1	28	76	11	0	0	0	Erysipelothrix
4	2	2	0	0	0	0	0	0	0	0	0	0	0	0	5	4	4	0	0	0	0	0	0	0	0	0	0	0	0	Holdemania
0	3	0	0	0	0	0	0	2	0	0	0	0	0	0	0	2	3	0	0	0	0	11	1	0	0	0	0	0	0	Aerosphaera
16	9	12	9	138	0	0	0	0	0	0	0	0	0	0	2	13	17	0	0	0	38	58	7	0	0	0	0	0	0	Globicatella
17	10	7	32	171	344	73	369	173	125	112	588	117	25	101	15	21	9	55	256	112	19	392	55	171	248	111	419	232	0	Atopostipes
0	7	9	119	0	0	0	0	0	4	0	0	11	0	0	3	4	5	38	0	12	0	0	9	0	0	0	0	30	0	Carnobacterium
42	53	27	500	312	925	109	274	298	54	109	291	89	29	113	28	38	18	758	381	135	144	129	319	25	41	53	18	0	0	Enterococcus
1591	1510	1302	3423	3979	5587	991	731	1529	628	359	247	313	468	2390	1481	1794	1886	3598	4243	2276	1082	1293	4685	642	3921	707	530	542	0	Lactobacillus
13	27	30	38	0	457	0	0	49	0	0	0	0	0	0	58	72	38	313	104	69	0	112	107	19	0	0	0	0	0	Pediococcus
129	117	93	322	165	1028	109	17	107	3	116	129	0	14	0	156	129	186	806	217	377	0	361	622	19	0	0	33	0	0	Leuconostoc
2051	2112	1939	539	522	517	829	153	414	91	196	170	48	12	78	2376	2877	2835	546	484	233	212	482	856	41	478	133	43	0	0	Weissella
53	50	46	108	37	130	0	43	24	17	189	0	0	0	46	79	92	78	68	132	80	8	13	53	67	0	0	28	0	0	Lactococcus
3027	4004	3485	4270	3324	13068	1045	495	1002	124	502	218	10	151	367	5369	7628	6384	3887	3042	1997	1482	907	4727	89	88	222	669	60	0	Streptococcus
27	18	22	129	96	357	30	0	98	0	0	81	0	19	0	12	5	3	85	3	27	73	0	116	0	0	0	0	0	0	Vagococcus
135	56	27	3686	11356	5409	13851	24880	14432	28917	7556	10563	25749	11477	17514	43	72	230	18993	14588	14037	34137	25563	14837	16456	4103	3940	15672	8541	5	Paenibacillus
0	3	3	10	35	0	6	0	0	0	0	0	0	0	0	4	0	0	30	0	0	0	0	11	0	0	8	0	0	0	Jeotgalicoccus
10	6	4	138	31	646	0	77	0	0	0	0	0	0	0	7	2	9	0	0	0	0	40	0	0	0	0	0	0	0	Macrococcus
161	96	73	3148	8025	2183	5312	6370	7171	3001	22819	17377	3794	13881	7662	183	341	196	4250	7993	2824	4265	2841	4060	7159	24809	4932	5884	23122	14	Staphylococcus
26	29	13	87	143	0	17	0	0	0	0	0	0	0	0	27	26	20	0	181	75	0	0	47	0	0	21	0	0	0	Hydrogenibacillus
0	4	2	699	154	426	252	593	670	535	0	22	608	518	260	3	0	10	593	240	260	408	495	417	342	204	12	412	92	0	Kroppenstedtia
23	16	15	1000	263	516	200	136	140	60	106	99	4	80	37	13	9	17	541	126	142	373	37	356	27	219	28	255	47	0	Unknown Clostridiaceae
221	219	140	517	229	286	33	346	131	125	264	61	107	89	66	75	117	108	121	228	335	122	130	328	18	51	47	40	30	0	Clostridium_sensu_stricto_1
3	2	3	0	0	0	0	0	0	5	0	0	0	0	5	0	11	8	73	0	0	0	0	0	3	0	0	0	0	0	Clostridium_sensu_stricto_11
2	3	7	97	90	274	236	0	49	0	0	0	0	0	250	0	0	0	0	76	13	0	0	41	0	0	0	0	0	0	Clostridium_sensu_stricto_13
43	32	27	692	310	326	6	211	455	104	46	39	97	47	97	21	11	27	260	180	144	0	277	264	133	0	0	12	0	0	Clostridium_sensu_stricto_18
61	47	38	352	2	42	0	0	88	0	0	0	0	0	0	10	10	4	0	0	0	4	0	23	0	0	0	0	0	0	Clostridium_sensu_stricto_5
305	258	228	633	283	231	0	291	468	88	52	0	107	180	219	95	127	142	161	244	280	0	0	283	0	0	0	29	3	0	Clostridium_sensu_stricto_7
8	2	9	0	0	0	0	0	0	0	0	0	0	0	0	0	7	0	0	0	0	0	0	0	0	0	0	0	0	0	Haloimpatiens
70	93	64	3577	933	1119	222	44	601	0	0	0	0	0	0	62	32	60	716	498	635	0	111	1065	0	0	10	0	0	0	Hathewaya
14	2	3	120	0	2	18	154	2	0	0	0	0	0	0	2	9	2	4	78	57	0	0	61	0	0	0	0	0	0	Garciella
40	39	35	33	190	0	140	69	0	79	0	0	69	0	67	2	28	19	0	56	38	636	0	41	17	0	26	0	467	0	Unknown Lachnospiraceae
6	19	10	0	0	0	0	0	0	0	0	0	0	0	0	2	16	7	0	0	0	0	0	0	0	0	0	0	0	0	[Eubacterium]_coprostanoligenes_group
15	4	6	94	59	536	0	0	67	0	0	0	0	0	0	12	8	0	31	0	44	237	0	69	0	0	0	0	0	0	Peptococcus
20	10	5	6	0	0	0	27	0	0	0	0	0	0	0	2	3	5	0	0	0	0	0	0	0	0	0	0	0	0	Unknown Anaerovoracaceae
3	14	11	0	0	0	0	0	0	0	0	0	0	0	0	5	16	0	69	0	0	0	0	0	0	0	0	0	0	0	S5-A14a
15	8	0	0	0	0	0	0	0	0	0	0	0	0	0	8	18	10	10	0	0	0	0	0	0	0	0	0	0	0	Unknown Peptostreptococcaceae
0	12	0	0	0	0	0	0	0	0	0	0	0	0	0	0	0	0	49	0	0	0	0	41	0	0	0	0	0	0	Peptoclostridium
111	126	108	1451	299	684	166	194	370	0	94	244	0	43	113	41	83	83	595	525	355	193	44	640	12	0	0	0	72	0	Peptostreptococcus
103	99	40	388	0	536	38	0	46	0	0	0	0	0	0	35	69	36	86	0	45	0	0	135	0	0	0	0	0	0	Unknown Peptostreptococcales-Tissierellales
27	21	16	2243	525	627	366	319	778	238	0	191	252	218	124	32	20	28	258	635	596	7	12	706	195	125	61	91	0	0	Anaerosalibacter
2	9	11	1807	1310	1151	131	25	524	0	0	0	0	0	19	6	13	13	684	386	399	0	32	748	0	0	0	16	0	0	Gallicola
12	8	13	299	0	105	42	0	198	3	0	0	0	0	0	2	12	19	349	0	90	0	0	114	0	0	0	0	0	0	Peptoniphilus
29	26	6	244	250	0	0	0	18	0	0	0	0	0	0	2	12	10	37	23	4	0	0	39	0	0	0	0	0	0	Sporanaerobacter
3529	3326	2934	3204	923	994	33	8	258	2	0	0	0	0	51	1119	1900	1373	115	461	475	69	0	619	0	34	0	0	102	0	Tepidimicrobium
13	33	15	481	0	0	0	99	0	60	0	0	20	0	5	0	8	2	61	421	0	0	0	67	0	0	0	0	0	0	Tissierella
25	10	23	1367	548	1613	152	148	244	8	0	0	171	0	0	8	8	15	252	66	129	75	0	294	0	0	0	0	0	0	W5053
21	4	0	0	0	0	0	0	0	0	0	0	0	0	0	3	2	0	0	0	0	0	0	0	0	0	0	0	0	0	Succiniclasticum
0	11	7	0	0	0	0	0	0	0	0	0	0	0	0	9	6	13	0	0	0	0	0	0	0	0	13	12	0	0	Megasphaera
19	7	4	0	0	0	3	45	0	15	128	0	0	0	0	14	12	5	0	0	0	0	187	18	0	0	0	0	0	0	Veillonella
0	3	0	80	104	99	71	0	9	0	0	0	0	0	0	2	5	5	0	41	63	0	0	3	0	0	0	0	0	0	Symbiobacterium
0	4	9	924	188	61	0	117	119	0	261	0	0	0	0	4	4	0	249	88	46	0	70	130	0	0	0	0	0	0	Tepidanaerobacter
46	45	38	141	0	0	0	88	273	19	0	21	0	102	63	10	30	16	145	191	0	0	96	27	35	43	14	42	115	0	Cetobacterium
105	121	110	0	0	0	0	0	0	0	0	0	0	0	0	30	64	40	0	0	0	0	0	0	0	2	0	0	0	0	Fusobacterium
314	369	334	0	0	0	2	0	55	0	0	0	0	0	0	154	284	228	0	0	0	0	0	0	0	0	0	0	0	0	Psychrilyobacter
0	2	0	0	0	0	0	0	0	0	0	0	0	0	138	0	0	0	0	0	0	0	0	0	0	0	0	0	0	0	Acetobacter
6	3	0	0	0	0	0	0	0	2	0	0	0	0	0	0	0	0	0	0	0	0	0	0	45	7	0	0	0	0	Brevundimonas
0	2	2	0	0	0	0	0	0	25	0	0	0	0	50	0	0	0	0	0	0	0	0	16	0	0	27	2	0	0	Paenochrobactrum
10743	9911	9007	2844	4439	748	2123	364	1488	183	76	167	109	428	2802	13026	11017	14940	1200	2443	859	264	493	980	177	3729	1184	638	37	0	Mitochondria
920	951	640	0	0	0	116	0	28	27	0	0	0	0	0	378	510	458	17	0	2	0	0	6	0	0	0	0	0	0	Moritella
85	104	78	0	0	0	0	0	0	0	0	0	0	0	0	52	96	102	0	0	0	0	0	0	0	0	0	0	0	0	Psychromonas
45	43	53	0	0	0	0	0	10	11	0	0	31	44	0	34	31	41	0	0	11	0	0	0	0	0	0	0	0	0	Shewanella
4	8	9	0	0	0	0	0	0	0	0	0	0	0	15	2	4	0	0	0	0	0	0	0	46	29	8	9	0	0	Alcaligenes
3	4	2	0	0	0	0	0	0	0	0	0	0	0	0	2	0	0	0	0	0	0	0	0	0	0	0	0	0	0	Oligella
16	21	26	0	0	0	0	0	0	0	0	0	0	0	22	12	25	14	0	0	0	0	0	0	0	35	9	0	0	0	Paenalcaligenes
0	4	0	48	95	113	156	121	74	38	410	219	74	13	0	0	0	0	55	241	21	206	5	34	43	117	21	15	0	0	Unknown Comamonadaceae
0	2	3	0	0	0	0	0	0	0	0	44	0	0	0	2	0	0	0	0	0	0	0	0	0	0	0	0	0	0	Tepidiphilus
3	4	4	0	0	0	0	0	0	0	0	0	0	0	0	0	0	0	0	0	0	0	0	0	0	0	0	0	0	0	Vitreoscilla
6	3	2	0	0	187	0	0	0	0	0	0	0	31	128	0	0	0	0	0	0	0	0	0	0	247	59	0	0	0	Ignatzschineria
41	37	51	0	0	0	0	0	0	0	0	0	0	0	0	9	4	4	0	0	0	0	0	0	0	0	0	0	0	0	Koukoulia
24	21	18	0	44	57	0	190	49	22	122	131	30	0	11	12	30	32	87	264	0	33	0	11	26	47	0	0	0	0	Unknown Enterobacteriaceae
11	14	2	46	1557	0	37	259	97	8	683	120	17	1492	3704	8	3	3	127	0	0	144	0	64	557	5426	1017	176	1102	0	Escherichia-Shigella
94	107	79	0	0	0	0	0	51	2	0	0	0	0	0	101	161	113	0	0	0	0	46	11	0	0	25	87	0	0	Unknown Erwiniaceae
0	2	2	0	0	0	26	0	0	0	0	0	0	0	0	0	6	2	0	0	0	0	0	0	0	0	0	0	0	0	Hafnia-Obesumbacterium
0	2	2	0	0	0	0	0	0	0	0	0	0	0	30	0	0	2	0	0	0	0	0	0	0	73	7	0	0	0	Morganella
10	7	8	0	0	0	0	0	0	2	0	0	0	0	170	2	0	5	0	0	0	0	0	0	56	280	2	51	0	0	Proteus
0	2	0	0	0	0	0	0	0	0	0	0	0	0	0	1	0	0	0	0	0	0	0	0	0	0	7	0	0	0	Unknown Yersiniaceae
150	162	123	153	0	200	82	562	133	822	711	293	182	1259	125	194	108	70	223	366	82	0	55	229	127	351	731	1023	278	0	Acinetobacter
0	7	0	0	69	2	0	0	0	5	0	61	0	0	0	0	0	0	0	0	0	0	0	0	12	0	0	16	0	0	Enhydrobacter
30	36	21	5	0	131	59	54	125	42	90	40	80	139	203	14	31	20	0	270	49	115	0	4	42	0	58	112	0	0	Psychrobacter
121	74	83	1075	4033	3353	2905	4855	6144	3242	16527	4122	2626	2765	2847	77	90	72	3906	5597	1667	4385	26457	2839	3387	2244	13925	12581	3275	0	Pseudomonas
434	501	356	0	133	0	3	0	0	0	0	0	0	8	0	207	250	250	0	0	0	0	14	0	3	0	0	0	0	0	Aliivibrio
22364	23741	19582	4762	13318	9462	21947	25573	23985	27775	12091	14763	29021	14779	21097	11246	16045	14627	25733	18080	17515	36694	25963	20386	20159	8162	6509	15549	14351	11	Photobacterium
7	5	6	1416	3210	3040	4057	7142	6147	5632	2385	2848	6318	5029	4835	12	14	78	7521	5818	4402	12773	4694	4957	4323	4587	1482	2347	3401	9	Vibrio
11	6	0	0	0	0	0	0	0	0	0	211	0	6	18	12	15	42	0	0	0	0	0	0	0	29	0	66	0	0	Pseudoxanthomonas
13	2	2	0	94	43	271	77	0	342	232	0	30	453	0	2	4	0	0	173	0	0	0	12	7	0	308	76	11	0	Stenotrophomonas
10	14	22	0	0	0	0	0	0	0	0	0	0	0	0	6	14	8	0	0	0	0	0	0	0	0	0	0	0	0	Fervidobacterium
47	47	40	0	0	0	0	0	0	0	0	0	0	0	0	11	30	22	0	0	0	0	0	0	0	0	0	0	0	0	Thermosipho
20	38	20	0	0	0	0	0	0	0	0	0	0	0	0	25	49	8	0	0	0	0	0	0	0	0	0	0	0	0	Thermotoga
0	0	0	0	0	0	0	0	16	148	0	0	32	114	0	0	0	0	0	238	83	0	30	57	26	0	23	114	0	0	Blastocatella
0	0	0	0	173	73	0	18	247	18	100	51	14	0	57	0	0	0	86	124	0	0	0	27	8	191	10	37	0	0	Actinomyces
0	0	0	60	1144	46	33	123	59	216	504	111	55	9	245	0	0	2	0	584	115	217	25	155	301	0	130	151	0	0	Lawsonella
0	0	0	14	0	0	0	0	13	0	0	0	0	0	0	0	2	0	0	0	0	0	0	3	0	0	0	0	0	0	Tomitella
3	0	0	27	0	0	0	0	32	31	0	0	0	0	10	0	0	2	18	134	52	429	0	17	5	0	0	14	0	0	Dietzia
0	0	0	49	227	491	0	156	33	105	121	121	182	76	99	0	0	0	40	0	90	112	307	97	25	0	0	47	80	0	Mycobacterium
0	0	0	19	0	0	2	0	51	5	81	2	29	0	0	0	0	0	0	57	0	0	18	29	30	61	0	74	0	0	Gordonia
0	0	0	0	0	0	0	0	90	0	0	0	21	0	0	0	0	0	0	0	0	0	0	0	0	0	24	0	0	0	Kineococcus
0	0	0	0	0	0	0	0	7	0	0	0	0	0	30	0	0	5	0	0	0	0	0	0	0	0	0	0	0	0	Unknown Beutenbergiaceae
0	0	0	0	0	0	0	0	45	0	20	0	2	0	0	0	0	0	2	0	0	0	102	0	13	0	9	73	69	0	Unknown Intrasporangiaceae
7	0	0	0	0	68	0	0	11	0	0	0	5	0	0	4	16	9	0	0	22	0	0	28	0	0	0	0	0	0	Curtobacterium
0	0	0	0	0	0	0	0	22	0	0	0	0	0	0	0	0	0	0	0	0	0	0	0	0	0	0	0	0	0	Pseudoclavibacter
0	0	0	2	0	0	46	31	35	0	0	13	0	0	0	0	3	0	0	0	21	0	0	3	0	0	3	0	0	0	Kocuria
0	0	0	0	0	0	0	0	21	2	0	29	0	0	0	12	3	8	0	0	0	0	0	3	0	62	10	76	0	0	Micrococcus
0	0	0	0	0	0	0	0	10	0	0	0	0	0	0	0	0	0	0	0	0	0	0	0	0	0	0	0	0	0	Sinomonas
0	0	0	0	0	0	0	82	123	0	0	0	0	0	0	0	0	0	0	0	0	0	0	0	0	0	0	0	0	0	Nitriliruptoraceae
0	0	2	28	27	0	0	243	186	7	0	43	11	73	0	3	0	0	0	13	18	218	0	41	12	0	36	89	27	0	Nocardioides
0	0	0	15	282	307	0	0	26	0	0	31	0	0	88	0	0	0	0	76	0	0	0	0	0	0	0	60	52	0	Prevotella
0	0	0	0	2	0	343	337	492	772	0	56	719	368	271	0	0	0	65	671	303	382	540	362	341	91	103	259	0	0	Unknown Saprospiraceae
0	0	0	0	0	0	0	0	52	0	0	0	0	0	0	0	0	0	0	0	0	0	0	0	0	0	0	0	0	0	Hymenobacter
0	0	0	47	244	0	336	34	47	278	305	163	199	237	112	0	0	0	120	0	195	790	211	205	185	0	16	95	0	0	Taeseokella
0	0	0	0	0	0	0	0	117	30	0	0	0	0	0	0	0	0	0	0	30	0	0	0	23	0	0	36	0	0	Fluviicola
0	0	0	0	0	0	0	0	306	18	0	0	0	0	0	0	0	0	0	0	0	0	0	24	0	0	0	0	0	0	Vicingus
0	0	0	79	0	40	0	21	84	183	353	0	143	299	32	0	0	0	358	190	410	66	121	63	238	0	28	0	0	0	Unknown Flavobacteriaceae
0	0	0	57	0	0	261	22	21	150	0	0	147	121	139	0	0	0	393	62	84	11	0	176	225	0	80	20	0	0	Cellulophaga
0	0	0	0	0	0	0	326	17	36	0	0	26	0	36	0	0	0	0	0	112	0	0	66	0	25	20	0	0	0	Flavobacterium
0	0	0	0	0	0	0	0	186	84	350	0	29	248	0	0	0	0	0	0	0	157	0	67	2	0	0	65	0	0	Gramella
0	0	2	106	0	0	170	622	482	573	73	466	526	119	12	4	0	0	247	459	122	980	447	543	539	0	79	142	89	0	Maribacter
0	0	0	0	0	0	0	0	456	38	0	0	20	0	5	0	0	0	0	0	9	188	0	71	0	0	0	137	0	0	Subsaxibacter
0	0	0	26	0	0	40	0	21	16	0	0	0	6	9	0	0	0	76	0	0	0	33	0	0	0	0	0	0	0	Unknown Weeksellaceae
4	0	0	0	0	0	0	0	51	3	290	5642	75	437	816	0	2	0	0	0	0	0	399	45	876	798	30	232	0	0	Cloacibacterium
2	0	0	0	0	518	260	153	203	57	191	0	99	0	60	2	0	4	162	0	74	0	449	100	56	0	857	90	0	0	Moheibacter
0	0	0	0	0	0	0	0	175	36	0	0	0	0	9	0	0	0	52	83	0	0	0	63	76	0	0	0	0	0	Rhodothermaceae
0	0	0	0	129	0	0	0	74	4	0	0	54	0	52	0	0	0	316	0	29	0	0	15	0	0	0	0	0	0	A4b
0	0	0	0	0	21	0	0	56	0	0	0	0	0	0	0	0	0	0	0	12	0	0	20	0	0	10	20	0	0	JG30-KF-CM45
0	0	0	0	0	0	73	0	116	34	0	0	0	0	25	0	0	0	0	0	0	0	0	43	0	0	0	45	0	0	Sericytochromatia
3	0	0	41	0	0	145	434	289	266	0	0	196	3	67	0	0	0	181	63	51	0	189	182	0	0	165	25	60	0	Truepera
0	0	0	0	0	39	0	108	143	56	0	0	35	0	0	0	0	0	0	214	34	101	0	42	3	0	50	81	0	0	PB19
0	0	0	257	27	531	70	233	30	164	0	0	50	30	130	0	2	15	106	375	155	16	0	130	19	0	33	91	132	0	Oceanobacillus
2	0	0	121	162	107	654	224	427	221	0	240	134	81	95	6	0	0	293	420	209	464	120	121	138	451	150	144	75	0	Pseudogracilibacillus
0	0	0	2	0	0	0	0	231	4	0	0	32	160	0	0	0	0	13	36	0	0	0	39	45	0	0	31	0	0	Marinococcus
0	0	0	0	0	0	0	0	6	0	0	0	0	0	0	0	1	0	0	0	0	0	4	0	0	0	0	0	0	0	Salipaludibacillus
0	0	0	0	0	0	21	246	84	87	49	26	103	0	2	2	0	0	0	28	19	0	0	38	0	0	13	77	63	0	Eremococcus
0	0	0	0	0	0	0	0	6	0	0	0	0	0	0	0	0	0	6	0	0	0	0	2	0	0	0	0	0	0	Brochothrix
0	0	0	34	324	0	638	839	657	351	133	136	354	985	563	0	0	2	669	143	416	278	176	216	284	273	90	289	933	0	Mycoplasma
0	0	0	237	194	0	90	0	21	0	0	0	0	0	0	0	2	2	53	26	30	53	18	56	0	0	0	0	0	0	Thermobacillus
0	0	0	0	0	0	0	0	43	0	0	0	0	0	0	0	0	0	0	0	0	0	0	0	0	0	0	0	0	0	Aliicoccus
0	0	4	71	287	108	0	0	28	0	0	0	20	0	0	0	0	0	0	0	7	0	0	45	26	0	17	48	0	0	Novibacillus
0	0	0	15	0	0	0	0	11	0	0	0	0	0	0	0	0	0	0	63	15	0	0	9	0	0	0	0	0	0	Thermoactinomyces
0	0	0	40	0	0	0	0	58	0	0	0	0	0	0	0	0	0	0	0	0	0	0	0	0	0	0	0	0	0	Unknown Hungateiclostridiaceae
7	0	0	1122	0	55	57	0	98	0	0	0	0	0	0	0	0	0	0	0	0	0	0	0	0	0	0	0	0	0	Clostridium_sensu_stricto_2
3	0	0	28	0	0	0	0	3	0	0	0	0	0	0	0	0	0	0	26	0	0	0	5	0	0	0	0	0	0	Anaerocolumna
2	0	0	267	13	28	32	188	283	110	0	0	106	267	61	0	0	0	98	378	169	466	316	192	54	22	0	144	0	0	Lachnoclostridium
0	0	0	73	0	0	0	0	29	30	0	0	0	102	0	0	0	0	0	0	47	0	0	98	0	0	0	0	0	0	Paeniclostridium
2	0	4	743	0	210	0	0	20	0	0	0	0	0	0	0	0	7	56	143	42	0	0	118	0	0	0	0	0	0	Romboutsia
0	0	0	1152	0	177	0	0	77	0	0	0	0	0	0	4	0	4	40	0	52	0	0	35	0	0	0	0	0	0	Alkaliphilus
0	0	0	0	0	0	0	0	18	0	143	0	0	0	0	2	0	0	14	0	11	0	0	0	0	0	15	10	0	0	Anaerococcus
0	0	0	0	0	0	0	0	136	2	0	0	0	60	0	0	0	0	19	0	0	0	0	13	0	0	0	75	0	0	Finegoldia
0	0	0	94	0	18	0	15	34	0	0	0	0	0	0	0	0	0	0	11	56	0	0	10	0	0	0	0	0	0	Desulfohalotomaculum
0	0	0	0	0	0	0	0	47	0	0	0	0	0	0	0	0	0	0	0	0	0	0	0	0	0	0	0	0	0	Thermosinus
0	0	0	7	18	0	0	0	33	0	0	0	0	0	0	0	0	0	0	0	0	0	0	3	0	0	0	0	0	0	Thermoanaerobacterium
0	0	0	65	0	0	334	224	64	107	0	0	20	17	309	0	0	0	0	80	123	0	0	49	112	0	8	38	0	0	JGI_0000069-P22
0	0	0	11	222	0	73	82	12	27	0	0	0	39	5	0	0	0	58	12	17	0	0	6	21	0	0	24	0	0	028H05-P-BN-P5
0	0	0	1227	112	466	0	0	116	18	0	42	0	0	0	0	0	0	669	304	1026	420	0	115	0	0	0	0	60	0	Bythopirellula
0	0	0	52	0	0	68	0	163	166	0	0	54	236	0	0	0	0	61	93	47	90	0	0	72	0	37	0	0	0	Robiginitomaculum
0	0	0	27	404	0	273	864	52	955	2	190	325	155	506	0	0	3	566	643	310	102	235	331	416	0	171	391	109	0	Maritalea
0	0	0	0	0	0	0	151	58	0	0	60	18	0	0	0	0	0	0	0	0	191	0	0	20	0	0	0	0	0	Hyphomicrobium
0	0	0	0	452	0	0	994	607	590	304	801	535	565	289	0	0	0	264	724	314	654	379	283	423	172	87	668	0	0	Unknown Rhizobiaceae
0	0	0	0	0	0	0	0	6	0	0	0	0	0	0	0	0	0	15	0	0	0	0	0	0	0	0	0	0	0	Bauldia
0	0	2	0	0	0	3	0	19	0	0	0	0	0	0	2	0	0	0	5	0	0	21	0	0	0	0	4	0	0	Bradyrhizobium
0	0	0	507	834	141	76	604	368	593	550	468	551	1381	441	8	2	0	662	841	796	729	409	457	501	129	93	567	138	0	Unknown Rhodobacteraceae
0	0	0	52	0	25	0	141	37	41	169	371	28	25	0	0	0	0	36	396	9	0	0	45	60	0	9	64	0	0	Paracoccus
0	0	0	10	0	0	3	97	135	115	0	0	108	0	174	6	0	0	50	0	84	0	66	39	69	0	8	30	0	0	Sulfitobacter
2	0	0	73	94	125	87	154	58	103	36	127	74	39	65	0	0	0	177	0	32	0	49	31	61	0	42	36	504	0	Unknown Sphingomonadaceae
0	0	0	0	327	11	194	340	130	97	523	193	61	102	53	0	0	0	301	129	61	347	905	63	233	22	455	205	0	0	Altererythrobacter
0	0	0	0	0	71	0	0	117	59	0	194	58	215	24	0	0	0	0	0	0	287	116	25	0	35	17	4	0	0	Novosphingobium
2	0	4	79	334	1080	22	0	59	45	11744	1257	49	254	160	4	11	2	0	105	23	0	188	42	75	209	459	505	160	0	Sphingomonas
2	0	0	0	0	0	42	125	103	24	0	89	63	0	0	0	0	0	0	0	46	65	0	76	8	0	0	16	0	0	Sphingorhabdus
0	0	0	0	0	0	0	0	9	8	0	0	17	0	0	0	0	0	0	0	0	0	0	0	0	0	0	0	0	0	Unknown Alteromonadaceae
0	0	0	0	0	0	0	295	95	60	0	58	56	0	107	0	0	2	0	152	115	470	160	111	46	0	11	121	0	0	Aliiglaciecola
0	0	0	0	0	0	0	0	2	2	0	0	6	0	0	0	0	0	0	0	0	0	0	0	0	0	0	0	0	0	Alteromonas
0	0	0	0	0	0	0	0	22	5	0	0	0	0	0	0	0	0	0	0	0	0	0	5	0	0	0	0	0	0	Rheinheimera
8	0	0	14	0	0	0	110	68	48	0	0	40	76	74	0	3	0	192	0	22	52	0	86	112	79	3	92	0	0	Idiomarina
0	0	0	19	222	89	136	31	31	81	0	0	81	264	0	0	0	0	166	325	42	52	0	54	49	0	5	86	203	0	Marinobacter
5	0	0	98	261	361	140	171	490	107	0	24	224	207	74	2	0	0	77	38	95	178	171	108	228	23	97	100	203	0	Pseudoalteromonas
0	0	0	0	0	0	0	0	7	20	0	0	0	1	3	0	0	0	0	0	0	0	0	0	0	0	21	0	0	0	Unknown Alcaligenaceae
0	0	0	0	168	0	0	0	45	0	0	0	4	0	0	0	0	0	214	90	0	0	0	7	98	0	0	34	0	0	Limnobacter
3	0	2	54	0	0	0	0	47	7	327	55	0	0	0	0	5	0	0	0	22	0	308	0	0	0	2	188	74	0	Comamonas
0	0	0	11	0	0	0	0	8	2	0	0	0	0	0	0	0	0	132	0	0	0	0	0	116	0	0	41	0	0	Methylotenera
0	0	0	0	0	0	0	0	9	0	0	0	0	0	0	0	0	0	0	0	0	0	0	0	0	0	11	2	0	0	Neisseria
0	0	0	0	85	0	0	0	58	58	2621	250	2	206	195	20	10	2	104	178	9	0	0	14	194	0	313	130	176	0	Massilia
0	0	0	0	0	0	0	0	157	0	0	0	28	0	0	0	0	0	0	96	3	0	0	14	0	0	0	0	0	0	Gilvimarinus
0	0	0	0	0	0	0	80	14	10	0	0	54	0	0	0	0	0	0	0	0	13	89	2	3	0	12	37	0	0	Unknown Halieaceae
0	0	0	0	0	0	0	20	14	45	0	0	17	0	0	0	0	0	0	0	0	0	0	0	0	0	0	0	0	0	Marimicrobium
0	0	0	0	0	0	0	0	37	0	0	0	0	0	0	0	0	0	0	0	0	0	0	0	0	0	0	0	0	0	Porticoccus
2	0	0	0	0	0	54	0	14	11	0	58	15	0	272	0	2	0	0	0	0	155	0	19	39	620	92	8	0	0	Providencia
0	0	0	0	0	0	0	59	20	2	0	0	0	0	0	0	0	0	0	0	2	0	0	0	0	0	0	0	0	0	Serratia
0	0	0	0	0	0	0	0	7	0	0	0	0	0	0	0	0	0	0	0	0	0	0	0	30	0	14	0	42	0	Alcanivorax
0	0	0	13	0	0	0	193	108	41	0	0	32	10	0	0	0	0	204	44	0	0	39	12	65	0	3	0	44	0	Halomonas
0	0	0	0	0	0	0	0	15	0	0	0	0	0	0	0	0	0	140	0	0	0	0	0	0	0	7	79	0	0	Haemophilus
0	0	0	9	17	101	0	114	118	21	301	48	49	88	0	2	0	0	90	0	16	200	28	6	46	0	34	9	0	0	Salinisphaera
0	0	0	11	0	0	0	34	65	2	0	0	0	0	0	0	0	0	174	0	10	0	0	0	669	0	0	14	0	0	Polycyclovorans
0	0	0	0	0	0	0	0	65	0	0	60	46	11	0	0	0	0	0	220	5	0	105	0	14	0	24	17	0	0	Xanthomonas
0	0	0	0	643	0	355	134	316	230	0	0	94	0	79	0	0	0	128	0	230	148	263	53	73	0	0	81	0	0	Rubritalea
0	0	0	0	0	0	0	0	0	4	0	0	0	0	92	0	0	0	0	0	0	0	0	0	0	0	8	121	0	0	Halococcus
0	0	0	45	130	102	0	195	0	10	0	0	6	0	0	0	0	0	20	142	25	0	0	15	0	0	10	135	0	0	Rhodococcus
0	0	0	4	0	0	0	0	0	9	0	0	0	25	0	0	0	0	0	0	0	0	0	0	44	0	0	0	0	0	Dermabacter
0	0	0	0	0	0	0	0	0	8	0	0	0	0	26	0	0	0	0	47	0	0	0	4	0	0	11	0	0	0	Taibaiella
0	0	0	0	0	0	0	122	0	9	0	0	0	0	0	0	0	0	0	0	28	0	0	0	119	0	0	0	32	0	Lewinella
0	0	0	0	0	0	0	13	0	22	0	0	0	13	0	0	0	0	0	0	0	0	58	8	0	0	0	0	0	0	Unknown Cyclobacteriaceae
0	0	0	0	0	0	0	0	0	26	0	0	0	0	0	0	0	0	0	0	0	0	0	0	0	0	19	0	0	0	Roseivirga
0	0	0	0	0	0	0	367	0	17	0	0	39	0	0	0	0	0	0	0	0	0	0	5	0	0	55	0	0	0	Chryseolinea
0	0	0	0	0	0	0	90	0	53	0	0	0	65	0	0	0	0	0	0	29	0	0	14	10	0	8	0	0	0	Croceibacter
0	0	0	0	0	0	0	0	0	24	18	16	0	0	67	0	0	0	0	0	21	0	139	0	0	0	0	0	0	0	Flavobacteriaceae
0	0	0	0	0	0	0	0	0	27	0	0	59	228	0	0	0	0	0	0	31	0	0	0	0	0	0	0	0	0	Jejudonia
0	0	0	0	0	0	0	0	0	21	2	0	12	15	0	4	0	0	98	432	0	11	0	0	0	0	0	0	0	0	Salegentibacter
0	0	0	32	0	0	0	0	0	30	0	0	0	0	94	0	0	0	214	0	0	0	0	0	32	0	0	0	0	0	Ulvibacter
0	0	0	0	0	0	0	0	0	16	0	0	0	0	0	0	0	0	58	0	0	0	0	0	0	0	0	51	0	0	Weeksella
0	0	0	0	0	0	0	0	0	19	0	0	63	0	0	0	0	0	0	0	0	0	0	0	0	0	0	0	0	0	Kapabacteriales
0	0	0	0	0	0	0	0	0	15	0	0	0	0	0	0	0	0	0	0	11	0	0	10	0	0	0	0	0	0	Peredibacter
0	0	0	0	0	0	0	0	0	24	0	0	0	0	0	0	0	0	0	0	0	0	0	0	0	0	0	0	0	0	Calorithrix
0	0	0	0	0	0	0	0	0	25	0	0	33	26	50	0	0	0	166	0	0	0	0	0	0	0	40	163	0	0	Obscuribacteraceae
0	0	0	0	0	0	0	0	0	5	0	0	0	28	0	0	0	0	0	0	13	0	0	0	0	0	0	50	0	0	Bradymonadales
0	0	0	0	0	0	0	13	0	72	0	0	43	0	53	0	0	0	0	5	0	0	0	23	56	68	12	39	0	0	Virgibacillus
4	0	0	0	0	0	0	0	0	2	0	0	0	0	0	0	0	0	27	0	0	0	0	0	0	0	0	70	85	0	Exiguobacterium
0	0	0	0	0	12	0	0	0	86	0	0	20	65	12	0	0	0	0	0	0	0	0	18	0	0	10	50	0	0	Unknown Paenibacillaceae
0	0	0	0	0	0	0	0	0	48	0	0	19	0	0	0	0	0	0	51	0	0	0	0	0	0	0	0	0	0	RsaHf231
0	0	0	0	0	0	0	0	0	18	0	0	19	0	0	0	0	0	0	0	132	0	0	0	0	0	0	0	0	0	Clostridia_UCG-014
0	0	0	18	0	0	6	0	0	16	0	644	0	0	0	0	0	2	0	0	22	0	0	33	20	0	16	96	0	0	Clostridium_sensu_stricto_12
0	0	0	0	0	0	0	0	0	26	0	0	0	0	0	0	0	0	153	0	0	0	0	0	0	0	0	0	0	0	Robinsoniella
0	0	0	0	0	0	138	0	0	48	0	0	12	0	35	0	0	0	61	0	26	0	0	3	17	0	0	0	0	0	[Eubacterium]_fissicatena_group
0	0	0	0	0	0	0	0	0	14	0	0	26	0	0	0	0	0	0	0	0	0	0	0	0	0	0	0	0	0	Unknown Ruminococcaceae
0	0	2	389	15	35	242	249	0	139	0	243	32	135	25	0	0	2	146	0	69	300	136	169	61	0	0	34	0	0	Clostridioides
0	0	0	0	0	0	0	0	0	6	0	0	0	0	0	0	0	0	0	0	0	0	0	5	0	0	13	0	0	0	Peptostreptococcales-Tissierellales
0	0	0	0	0	0	0	0	0	16	0	0	0	0	50	0	0	0	52	0	22	0	0	0	0	0	16	0	0	0	Sedimentibacter
0	0	0	0	293	0	0	56	0	2	0	0	0	0	0	0	0	0	27	0	0	0	0	38	0	0	0	0	0	0	Nannocystaceae
0	0	0	0	74	0	0	63	0	75	0	0	18	241	0	0	0	4	155	94	63	0	0	35	0	0	0	64	0	0	BIrii41
0	0	0	0	0	0	0	27	0	17	0	0	6	0	14	0	0	0	0	0	0	0	0	2	2	45	0	0	0	0	Unknown Sandaracinaceae
0	0	0	0	0	0	0	80	0	28	0	0	11	0	46	0	0	0	0	0	0	0	0	3	17	152	0	0	0	0	Sandaracinus
0	0	0	37	0	0	49	0	0	51	0	0	92	0	56	0	0	0	396	0	0	369	0	60	61	0	0	92	0	0	Nitrospira
0	0	0	0	0	0	0	0	0	26	0	0	39	0	0	0	0	0	0	58	0	0	0	28	0	100	0	0	0	0	OM190
0	0	0	14	0	0	0	0	0	3	0	0	20	0	0	0	0	0	11	83	0	0	0	0	0	83	0	0	0	0	Gemmata
0	0	0	146	173	66	293	182	0	243	0	85	194	0	92	0	0	0	135	633	113	361	0	62	92	0	16	97	0	0	Blastopirellula
0	0	0	760	558	507	0	0	0	48	493	0	0	0	0	0	0	0	277	462	439	0	0	198	17	0	0	155	0	0	Pir4_lineage
0	0	0	0	0	0	0	332	0	61	0	210	0	0	85	0	0	0	0	0	18	0	0	0	115	0	0	0	0	0	Pirellula
0	0	0	93	0	0	0	0	0	6	0	0	0	0	0	0	0	0	0	0	0	0	0	8	0	0	0	0	0	0	Rubripirellula
0	0	0	51	0	0	0	0	0	31	0	271	0	0	0	0	0	0	0	0	17	0	0	44	0	0	0	0	0	0	Fuerstia
0	0	0	0	252	0	207	0	0	90	0	177	22	0	105	0	0	0	0	34	77	0	0	39	0	0	0	26	0	0	Hellea
0	0	0	0	0	0	0	50	0	4	0	0	0	0	0	0	0	0	0	0	27	0	0	0	0	0	0	0	0	0	Henriciella
0	0	0	0	0	12	0	0	0	5	0	0	25	150	0	0	0	0	94	0	0	0	0	0	0	0	0	0	0	0	Mf105b01
0	0	0	0	0	22	0	0	0	2	2245	0	0	0	27	0	0	0	0	0	0	0	76	0	16	50	38	75	0	0	Methylobacterium-Methylorubrum
0	0	0	19	0	3	27	0	0	30	0	32	17	0	29	0	0	0	208	59	0	0	0	9	112	0	0	99	0	0	Filomicrobium
0	0	0	0	0	0	0	182	0	14	0	0	34	13	0	0	0	0	0	0	0	0	0	0	0	0	0	8	260	0	Ahrensia
0	0	0	0	29	0	0	396	0	13	197	29	42	13	97	0	0	0	125	55	0	0	0	22	0	0	15	0	0	0	Allorhizobium-Neorhizobium-Pararhizobium-Rhizobium
0	0	0	0	0	0	0	0	0	5	0	0	0	0	0	0	0	0	0	0	22	0	0	30	0	0	0	0	0	0	Hoeflea
0	0	0	0	0	0	0	0	0	23	0	0	21	0	18	0	0	0	0	0	0	0	0	17	0	0	0	7	0	0	Nitratireductor
0	0	0	0	151	0	165	0	0	66	0	0	63	0	52	0	0	0	182	0	34	0	0	11	0	5	16	39	0	0	Litoreibacter
0	0	0	0	0	0	0	0	0	2	0	0	6	265	6	0	0	0	0	0	0	0	0	0	0	0	0	27	217	0	Roseobacter
0	0	0	62	51	0	0	0	0	25	0	254	0	0	0	0	0	0	0	0	11	0	0	0	62	0	46	0	0	0	Roseovarius
0	0	0	56	0	0	88	0	0	16	0	202	0	0	0	0	0	0	0	0	0	0	0	0	0	0	0	88	0	0	Sneathiella
0	0	0	0	202	0	0	98	0	55	0	31	59	0	72	0	0	0	199	48	36	0	0	71	11	0	0	25	230	0	Erythrobacter
0	0	0	0	0	0	0	0	0	9	0	117	0	197	3	0	0	0	0	0	0	0	0	29	6	0	0	5	0	0	Sphingobium
2	0	0	0	0	0	0	0	0	3	0	0	0	12	37	0	2	0	0	66	0	0	0	14	31	60	17	7	0	0	Aeromonas
2	0	0	0	0	0	0	0	0	1	0	0	0	0	48	0	0	0	0	0	0	0	0	0	0	0	27	0	0	0	Salinimonas
0	0	0	0	0	0	0	0	0	59	0	8	22	0	38	0	0	0	185	0	9	77	0	16	0	0	6	13	0	0	Colwellia
0	0	0	0	0	0	0	0	0	11	0	0	0	0	0	0	0	0	0	0	0	0	0	0	0	0	9	0	0	0	Achromobacter
0	0	0	0	0	0	13	0	0	12	0	0	13	0	0	0	0	0	0	0	0	0	0	22	0	0	37	0	0	0	Hydrogenophaga
0	0	0	0	0	0	0	0	0	24	0	0	0	61	0	0	0	0	0	0	0	303	0	2	4	0	0	0	0	0	Hydrogenophilus
0	0	0	0	0	0	146	0	0	10	0	0	12	0	0	0	0	0	0	0	0	0	0	12	0	0	0	0	0	0	Unknown Neisseriaceae
0	0	0	0	0	0	0	0	0	12	0	0	4	102	0	0	0	0	0	0	30	0	0	9	0	0	0	27	82	0	Marinimicrobium
0	0	0	0	0	0	0	0	0	28	0	0	0	0	0	0	0	0	8	0	0	419	0	0	0	0	0	4	0	0	Saccharophagus
0	0	0	0	0	0	0	0	0	21	0	0	0	0	0	0	0	0	0	0	0	0	102	0	0	0	0	43	0	0	Spongiibacter
0	0	0	0	0	142	20	4	0	11	0	62	23	0	0	0	0	0	0	0	106	0	0	10	0	0	0	0	0	0	EC3
0	0	0	0	0	0	0	88	0	14	0	0	22	12	5	0	0	0	0	51	15	0	0	7	0	21	0	0	0	0	Ketobacter
0	0	0	0	0	0	40	0	0	29	3	0	24	156	24	0	0	0	0	13	5	0	20	33	35	77	26	68	319	0	Cobetia
0	0	0	0	0	0	0	0	0	8	0	0	9	0	0	0	0	0	0	0	0	0	0	0	0	0	16	0	0	0	Oleiphilus
0	0	0	0	0	0	0	0	0	9	0	0	0	0	0	0	2	0	0	0	0	0	0	0	0	0	0	0	0	0	Oceaniserpentilla
0	0	0	0	0	0	0	0	0	16	0	0	0	0	0	0	0	0	0	0	0	0	0	0	0	0	0	0	0	0	Dokdonella
0	0	0	0	10	0	0	0	0	65	335	0	134	0	26	0	0	0	0	62	92	0	208	11	7	0	0	45	0	0	Persicirhabdus
0	0	0	0	0	0	0	0	0	0	0	198	4	0	5	0	0	0	0	0	0	0	5	0	9	102	5	0	0	0	Microbacterium
0	0	0	0	0	0	0	0	0	0	0	0	16	0	0	0	0	0	0	0	0	0	0	6	0	0	0	0	0	0	Crocinitomix
0	0	0	0	0	0	0	0	0	0	0	0	26	0	0	0	0	0	0	0	0	0	0	0	0	0	0	0	0	0	Sulfurimonas
0	0	0	0	0	0	0	0	0	0	0	0	76	0	0	0	0	0	0	0	0	0	0	0	0	0	0	0	0	0	SM1A02
0	0	0	0	0	0	0	2	0	0	236	3821	37	169	322	0	0	0	32	0	0	0	382	0	494	401	3	62	0	0	Tepidimonas
0	0	0	0	0	0	0	0	0	0	0	0	21	0	0	0	0	0	0	0	39	0	0	0	0	0	0	0	0	0	Haliea
0	0	0	0	0	0	0	0	0	0	0	0	58	0	0	0	0	0	0	0	0	0	0	0	0	0	0	0	0	0	Oceanococcus
0	0	0	0	0	0	0	0	0	0	0	0	0	0	0	0	0	0	0	0	0	0	103	0	0	0	0	0	0	0	Ilumatobacter
0	0	0	0	0	0	0	0	0	0	0	0	0	0	0	0	0	0	0	0	0	0	14	0	0	0	0	0	0	0	Pseudopropionibacterium
0	0	0	13	0	0	2	0	0	0	0	0	0	0	0	0	0	0	0	0	6	0	16	14	0	0	0	0	0	0	Caldalkalibacillus
0	0	0	0	0	0	0	0	0	0	0	128	0	0	0	0	0	0	0	0	0	0	23	0	0	0	0	0	0	0	Thermicanus
0	0	0	0	0	0	0	0	0	0	0	46	0	0	0	0	0	0	0	0	0	0	5	0	0	0	0	3	0	0	Ethanoligenens
0	0	0	0	0	0	0	0	0	0	0	0	0	0	0	0	0	0	0	0	0	0	37	0	0	0	0	0	0	0	Longimicrobiaceae
0	0	0	0	0	0	0	0	0	0	0	115	0	0	0	0	0	0	0	0	0	0	8	0	16	3	0	0	0	0	Chelatococcus
0	0	0	11	0	0	0	0	0	0	0	0	0	0	0	0	0	0	0	0	0	0	21	0	0	0	0	0	0	0	Lautropia
0	0	3	0	0	0	0	0	0	0	0	0	0	0	0	296	400	356	192	1206	19096	0	325	1847	0	0	10	0	0	0	Endozoicomonas
3	0	0	10	0	0	0	0	0	0	0	0	0	0	0	0	2	4	0	0	0	0	0	0	0	0	10	0	0	0	Aeriscardovia
0	0	0	0	0	0	0	0	0	0	0	0	0	0	0	0	0	0	0	0	0	0	0	0	0	27	11	0	0	0	Bogoriella
0	0	0	0	0	0	144	0	0	0	0	0	0	0	0	0	0	0	26	0	0	0	0	3	0	0	2	0	0	0	67-14
0	0	0	0	0	0	0	0	0	0	0	0	0	0	63	0	0	0	0	0	0	0	0	0	0	0	11	15	0	0	Dysgonomonadaceae
3	0	2	15	0	54	0	172	0	0	0	0	0	0	6	0	2	0	0	0	0	0	0	3	0	0	3	0	0	0	Nosocomiicoccus
0	0	0	0	0	0	0	0	0	0	0	0	0	0	0	0	0	0	0	0	0	0	0	0	0	0	41	0	0	0	Candidatus_Arthromitus
0	0	0	0	0	0	0	0	0	0	0	0	0	0	0	0	0	0	0	0	0	0	0	0	0	0	10	0	0	0	Blfdi19
0	0	0	182	0	0	122	0	0	0	0	0	0	0	0	0	0	0	49	111	17	0	0	65	0	0	10	17	0	0	Saccharimonadales
0	0	0	0	0	0	0	0	0	0	0	0	0	0	0	0	0	0	0	0	0	0	0	0	0	0	15	0	0	0	WD2101_soil_group
0	0	0	0	0	0	0	0	0	0	0	0	0	0	0	0	0	0	0	0	0	0	0	0	0	0	12	0	0	0	Acidiphilium
0	0	0	0	0	0	146	0	0	0	0	0	0	0	0	0	0	0	0	0	0	0	0	0	0	0	13	0	0	0	Unknown Beijerinckiaceae
0	0	0	0	0	178	0	0	0	0	0	0	0	27	0	0	0	0	0	0	0	37	0	12	0	7	1	0	0	0	Curvibacter
0	0	0	29	0	0	89	0	0	0	0	0	0	0	3	0	0	0	0	0	0	0	0	2	0	0	14	0	0	0	Schlegelella
0	0	0	0	0	0	0	0	0	0	0	0	0	0	0	0	0	0	0	0	0	0	0	0	0	0	10	0	0	0	Nitrosospira
0	0	0	104	0	0	0	0	0	0	0	0	0	0	0	0	0	0	80	0	13	0	0	2	0	0	12	0	0	0	Legionella
0	0	0	0	0	0	0	0	0	0	0	0	0	0	78	0	0	0	0	0	0	0	0	0	0	23	5	0	0	0	Oblitimonas
0	0	0	0	0	0	0	0	0	0	0	0	0	0	0	0	0	0	0	0	0	0	0	0	0	0	19	0	0	0	Thiopseudomonas
0	0	0	0	0	0	0	0	0	0	0	0	0	0	0	0	0	0	0	0	0	0	0	0	0	0	476	18	0	0	Lysobacter
0	0	0	0	0	0	0	0	0	0	0	0	0	0	0	0	0	0	0	0	0	0	0	0	0	0	10	0	0	0	Chthoniobacter
0	0	0	0	0	81	0	0	0	0	0	0	0	0	0	0	0	0	0	0	0	0	0	0	0	0	0	0	0	0	Turicella
0	0	0	0	0	26	0	0	0	0	0	0	0	0	0	0	0	0	0	0	0	0	0	0	0	0	0	0	133	0	Blastococcus
2	0	3	7	0	174	0	0	0	0	0	0	0	0	0	2	0	0	0	0	0	0	0	0	0	0	0	0	0	0	Sediminivirga
0	0	2	13	36	168	8	0	0	0	0	0	0	0	0	2	0	2	20	55	7	0	0	7	0	66	0	18	0	0	Leucobacter
0	0	0	0	26	24	0	0	0	0	0	0	0	0	0	0	0	0	0	0	0	0	0	0	0	0	0	0	0	0	Unknown Micrococcaceae
0	0	2	11	0	100	0	0	0	0	0	0	0	0	0	2	0	0	0	0	24	0	0	3	3	0	0	90	0	0	Glutamicibacter
0	0	2	48	95	61	29	0	0	0	0	56	0	0	32	0	0	0	37	74	0	0	0	53	51	0	0	0	0	0	Saccharopolyspora
0	0	0	0	0	131	0	0	0	0	0	0	0	0	0	0	0	0	0	0	0	0	0	0	0	0	0	0	0	0	Bacillaceae
7	0	4	56	180	35	39	0	0	0	0	0	0	0	0	7	0	4	53	0	2	0	0	80	0	0	0	0	0	0	Lysinibacillus
0	0	0	0	0	37	0	0	0	0	0	0	0	0	0	0	0	0	28	0	10	0	0	0	0	0	0	0	0	0	Unknown Aerococcaceae
0	0	2	96	0	22	0	42	0	0	0	0	0	0	0	0	0	0	0	0	0	0	0	24	0	0	0	0	0	0	Clostridiaceae
5	0	0	748	40	314	0	0	0	0	0	0	0	0	0	0	0	0	126	16	77	0	0	119	0	0	0	0	0	0	Paraclostridium
0	0	0	41	0	44	42	0	0	0	0	0	0	0	0	0	0	0	0	35	9	0	0	13	0	0	0	0	0	0	Desulfitibacter
0	0	0	0	0	202	0	0	0	0	0	0	0	0	0	0	0	0	103	0	0	0	0	0	0	0	0	0	0	0	Rhodopirellula
0	0	0	23	0	25	0	0	0	0	0	0	0	0	0	0	0	0	0	0	7	0	0	32	0	0	0	0	0	0	Planctomicrobium
0	0	0	0	0	89	0	0	0	0	0	0	0	0	0	0	0	0	89	54	6	0	0	0	0	0	0	0	0	0	PS1_clade
0	0	0	0	0	62	0	0	0	0	0	0	0	0	0	0	0	0	0	0	0	0	0	0	0	0	0	0	0	0	Mesorhizobium
0	0	0	114	0	164	0	0	0	0	0	0	0	0	0	0	0	0	70	101	4	0	0	53	0	0	0	0	0	0	Microbulbifer
0	0	0	30	0	22	0	0	0	0	0	0	0	0	0	0	0	0	0	121	3	0	0	17	0	0	0	0	0	0	Coxiella
0	0	0	16	0	0	0	30	0	0	0	0	0	0	0	0	0	0	0	0	0	0	0	0	0	0	0	0	0	0	Arthrobacter
0	0	0	0	0	0	0	14	0	0	0	0	0	0	0	0	0	0	0	0	0	0	0	0	0	0	0	26	0	0	Dyadobacter
0	0	0	0	0	0	0	19	0	0	0	0	0	0	0	0	0	0	0	0	0	0	0	0	0	0	0	3	0	0	Gemella
0	0	0	0	13	0	0	86	0	0	0	0	0	0	2	0	0	0	0	0	0	0	0	0	0	0	0	0	0	0	Salinicoccus
0	0	0	0	0	0	0	196	0	0	0	0	0	0	0	0	0	0	0	0	0	0	0	0	20	0	0	0	0	0	Unknown Hyphomonadaceae
0	0	0	0	0	0	0	39	0	0	0	0	0	0	0	0	0	0	0	0	0	0	0	0	0	0	0	0	0	0	Sphaerotilus
0	0	0	0	0	0	0	14	0	0	0	0	0	0	0	0	0	0	0	0	0	0	0	0	0	0	0	0	0	0	Unknown Chlamydiaceae
0	0	0	0	0	0	0	0	0	0	55	0	0	0	0	0	0	0	0	0	0	0	0	0	0	0	0	51	0	0	Pseudonocardia
0	0	0	0	0	0	0	0	0	0	41	0	0	0	0	0	0	0	0	0	0	0	0	0	0	0	0	0	0	0	Thermostaphylospora
0	0	0	0	0	0	0	0	0	0	48	0	0	0	0	0	0	0	0	0	0	0	0	0	0	0	0	0	0	0	37-13
0	0	0	0	0	0	0	0	0	0	93	0	0	0	0	0	0	0	0	0	0	0	0	0	0	0	0	0	0	0	Unknown Chitinophagaceae
0	0	0	0	0	0	0	0	0	0	15	0	0	0	0	0	0	0	0	0	0	0	0	0	20	0	0	0	0	0	Edaphobaculum
0	0	0	0	0	0	0	0	0	0	167	0	0	0	0	0	0	0	0	0	0	0	0	0	0	0	0	0	0	0	FFCH7168
0	0	0	64	0	0	0	0	0	0	70	0	0	0	0	0	0	0	0	0	25	0	0	4	0	0	0	0	0	0	Sphaerobacter
0	0	0	0	0	0	0	0	0	0	271	0	0	0	0	0	0	0	0	0	0	0	0	0	0	0	0	0	0	0	Rhodovarius
3	0	0	7	0	0	0	0	0	0	0	0	0	39	0	0	0	0	0	0	0	0	0	0	0	0	0	0	0	0	Sanguibacter
0	0	0	0	0	0	0	0	0	0	0	0	0	77	0	0	0	0	0	0	0	0	0	0	0	0	0	0	0	0	Rubrobacter
0	0	0	0	0	0	0	0	0	0	0	0	0	11	62	0	0	0	0	0	0	0	0	0	0	70	0	104	0	0	Dysgonomonas
0	0	0	0	0	0	0	0	0	0	0	0	0	58	0	0	0	0	0	0	0	0	0	0	13	0	0	0	0	0	Sediminibacterium
0	0	0	0	0	0	0	0	0	0	0	0	0	32	0	0	0	0	0	0	0	0	0	0	0	0	0	0	0	0	Aequorivita
0	0	0	0	0	0	0	0	0	0	0	0	0	214	0	0	0	0	0	0	0	0	0	0	0	0	0	0	0	0	Marixanthomonas
0	0	0	0	0	0	0	0	0	0	0	0	0	66	0	0	0	0	0	0	0	0	0	0	0	0	0	0	0	0	Pricia
0	0	0	0	0	0	0	0	0	0	0	0	0	179	0	0	0	0	0	0	0	0	0	0	0	0	0	0	0	0	Blautia
0	0	0	29	0	0	0	0	0	0	0	0	0	44	0	0	0	0	53	0	0	0	0	0	0	0	0	0	0	0	TM7a
0	0	0	0	0	0	0	0	0	0	0	0	0	40	0	0	0	0	0	159	0	39	0	0	0	0	0	0	0	0	Unknown Vibrionaceae
0	0	0	0	0	0	0	0	0	0	0	0	0	0	0	0	0	0	0	0	0	162	0	0	0	0	0	0	0	0	Unknown Nocardiaceae
4	0	0	0	0	0	0	0	0	0	0	0	0	0	0	0	0	0	0	0	0	83	0	0	0	0	0	0	0	0	Lineage_IV
0	0	0	0	0	0	0	0	0	0	0	0	0	0	0	0	0	0	0	0	0	229	0	0	0	0	0	0	0	0	Unknown Hyphomicrobiaceae
0	0	0	0	0	0	0	0	0	0	0	0	0	0	0	0	0	0	0	0	0	0	0	0	10	0	0	0	0	0	Cellulomonas
0	0	0	0	50	0	0	0	0	0	0	0	0	0	0	0	0	0	0	0	0	0	0	0	22	0	0	0	0	0	Gaiella
0	0	0	0	0	0	0	0	0	0	0	0	0	0	0	0	0	0	0	0	0	0	0	0	34	0	0	0	0	0	Heliimonas
0	0	0	0	0	0	0	0	0	0	0	0	0	0	0	0	0	0	0	0	0	0	0	0	26	0	0	0	0	0	Nonlabens
10	0	2	0	0	0	0	0	0	0	0	0	0	0	0	0	0	4	0	0	0	0	0	0	7	0	0	0	0	0	Facklamia
0	0	0	0	0	0	0	0	0	0	0	0	0	0	0	0	0	0	0	0	0	0	0	0	40	0	0	0	0	0	BD2-11_terrestrial_group
0	0	0	0	0	0	0	0	0	0	0	0	0	0	0	0	0	0	0	0	0	0	0	0	26	0	0	0	0	0	Candidatus_Peregrinibacteria
0	0	0	0	0	0	0	0	0	0	0	0	0	0	0	0	0	0	0	0	0	0	0	0	71	0	0	0	0	0	BD7-11
0	0	0	0	0	0	0	0	0	0	0	0	0	0	0	0	0	0	0	0	0	0	0	0	11	0	0	0	0	0	Unknown Xanthobacteraceae
0	0	0	0	0	0	47	0	0	0	0	0	0	0	0	0	0	0	93	0	0	0	0	2	38	0	0	0	0	0	Variovorax
0	0	0	0	0	0	0	0	0	0	0	0	0	0	0	0	0	0	0	0	0	0	0	0	11	0	0	0	0	0	Nitrosomonas
0	0	0	0	0	0	0	0	0	0	0	0	0	0	0	0	0	0	107	0	16	0	0	2	39	0	0	0	0	0	Panacagrimonas
0	0	0	0	0	0	0	0	0	0	0	0	0	0	0	0	0	0	0	0	0	0	0	0	39	0	0	0	0	0	DEV007
0	0	0	30	0	0	0	0	0	0	0	0	0	0	0	0	0	0	21	28	0	0	0	2	0	61	0	0	0	0	Streptomyces
0	0	0	0	25	0	0	0	0	0	0	0	0	0	0	0	0	0	0	0	0	0	0	0	0	55	0	0	10	0	Pedobacter
0	0	0	0	0	0	0	0	0	0	0	0	0	0	0	0	0	0	0	0	0	0	0	0	0	75	0	0	0	0	Desulfovibrio
0	0	0	0	0	0	0	0	0	0	0	0	0	0	0	0	0	0	0	0	0	0	0	0	0	17	0	0	0	0	Megamonas
0	0	0	0	0	0	0	0	0	0	0	0	0	0	0	0	0	0	0	0	0	0	0	0	0	29	0	0	0	0	Mitsuokella
0	0	0	0	0	0	0	0	0	0	0	117	0	0	0	0	0	0	0	0	0	0	0	0	0	12	0	0	0	0	Microvirga
0	0	0	0	0	0	0	0	0	0	0	45	0	0	0	0	0	0	0	0	0	0	0	0	0	0	0	39	0	0	Porphyromonas
0	0	0	0	0	0	0	0	0	0	0	3	0	0	10	0	0	0	0	0	0	0	0	4	0	0	0	0	0	0	Aerococcus
0	0	0	0	0	0	0	0	0	0	0	19	0	0	0	0	0	0	0	0	0	0	0	0	0	0	0	0	0	0	Planctopirus
0	0	0	0	0	0	0	0	0	0	0	55	0	0	0	0	0	0	0	0	0	0	0	0	0	0	0	0	0	0	Pleomorphomonas
0	0	0	0	0	0	0	0	0	0	0	221	0	0	0	0	0	0	0	0	0	0	0	0	0	0	0	0	0	0	Rhodobacter
0	0	0	0	0	0	0	0	0	0	0	295	0	0	0	0	0	0	0	0	0	0	0	0	0	0	0	0	0	0	HTCC5015
0	0	0	0	0	0	0	0	0	0	0	108	0	0	0	0	0	0	0	0	0	0	0	0	0	0	0	0	0	0	Unknown Pseudomonadaceae
3	0	0	24	204	0	0	0	0	0	0	0	0	0	0	0	0	0	2	9	0	0	0	8	0	0	0	0	0	0	Nocardiopsis
3	0	0	1	0	0	0	0	0	0	0	0	0	0	12	6	2	7	86	24	0	0	0	0	0	0	0	0	0	0	Jeotgalibaca
0	0	4	29	0	0	0	0	0	0	0	0	0	0	0	0	0	0	0	0	0	0	0	0	0	0	0	0	0	0	Mobilicoccus
0	0	0	0	55	0	0	0	0	0	0	0	0	0	0	0	0	0	0	0	0	0	0	0	0	0	0	0	0	0	Unknown Cellulomonadaceae
0	0	0	0	10	0	0	0	0	0	0	0	0	0	0	0	0	0	0	0	0	0	0	0	0	0	0	0	0	0	Conexibacter
0	0	0	42	224	0	13	0	0	0	0	0	0	0	0	0	0	0	0	12	0	0	0	30	0	0	0	0	0	0	Caldicoprobacter
0	0	0	0	96	0	0	0	0	0	0	0	0	0	0	0	0	0	0	0	0	0	0	0	0	0	0	0	0	0	Christensenellaceae_R-7_group
0	0	0	0	78	0	0	0	0	0	0	0	0	0	0	0	0	0	0	0	0	0	0	0	0	0	0	0	0	0	Anaerostipes
0	0	0	0	175	0	0	0	0	0	0	0	0	0	0	0	0	0	0	0	0	0	0	0	0	0	0	0	0	0	Marinicella
0	0	0	0	140	0	0	0	0	0	0	0	0	0	0	0	0	0	0	0	0	0	0	0	0	0	0	0	0	0	Luteimonas
0	0	0	35	0	0	0	0	0	0	0	0	0	0	0	0	2	0	0	0	0	0	0	14	0	0	0	0	0	0	Caloramator
0	0	0	17	0	0	53	0	0	0	0	0	0	0	0	0	3	0	0	12	7	0	0	4	0	0	0	0	0	0	Thermincola
0	0	0	0	0	0	0	0	0	0	0	0	0	0	0	2	0	8	0	0	0	0	0	0	0	0	0	0	0	0	Sutterella
0	0	0	0	0	0	0	0	0	0	0	0	0	0	0	0	0	0	0	0	0	0	0	0	0	0	0	16	0	0	Varibaculum
0	0	0	0	0	0	0	0	0	0	0	0	0	0	0	0	0	0	0	0	0	0	0	0	0	0	0	11	0	0	Jatrophihabitans
0	0	0	0	0	0	0	0	0	0	0	0	0	0	22	0	0	0	0	0	0	0	0	0	0	0	0	23	0	0	Unknown Nocardioidaceae
0	0	0	0	0	0	0	0	0	0	0	0	0	0	0	0	0	0	0	0	0	0	0	0	0	0	0	14	0	0	Prauserella
0	0	0	0	0	0	0	0	0	0	0	0	0	0	0	0	0	0	0	0	0	0	0	0	0	0	0	33	0	0	Alloprevotella
0	0	0	0	0	0	0	0	0	0	0	0	0	0	0	0	0	0	0	0	0	0	0	0	0	0	0	15	0	0	Arenibacter
0	0	0	0	0	0	0	0	0	0	0	0	0	0	0	0	0	0	0	0	0	0	0	0	0	0	0	27	0	0	Herpetosiphon
0	0	0	0	0	0	0	0	0	0	0	0	0	0	0	0	0	0	0	0	0	0	0	0	0	0	0	13	0	0	Gitt-GS-136
0	0	0	0	0	0	0	0	0	0	0	0	0	0	0	0	0	0	0	0	0	0	0	0	0	0	0	31	0	0	Sporolactobacillus
0	0	0	0	0	0	0	0	0	0	0	0	0	0	0	0	0	0	0	0	0	0	0	0	0	0	0	23	0	0	Paenibacillaceae
0	0	0	0	0	0	0	0	0	0	0	0	0	0	0	0	0	0	0	0	0	0	0	0	0	0	0	18	0	0	Saccharimonadaceae
0	0	0	0	0	0	0	0	0	0	0	0	0	0	0	0	0	0	0	0	0	0	0	0	0	0	0	36	0	0	Unknown Isosphaeraceae
0	0	0	0	0	0	0	0	0	0	0	0	0	0	0	0	0	0	0	0	0	0	0	0	0	0	0	25	0	0	Tundrisphaera
0	0	0	0	0	0	0	0	0	0	0	0	0	0	11	0	0	0	0	0	0	0	0	0	0	0	0	11	0	0	Unknown Burkholderiaceae
0	0	0	0	0	0	0	0	0	0	0	0	0	0	0	0	0	0	0	0	0	0	0	0	0	0	0	13	0	0	mle1-7
0	0	0	0	0	0	0	0	0	0	0	0	0	0	0	0	0	0	0	0	0	0	0	0	0	0	0	18	0	0	Unknown Cellvibrionaceae
0	0	0	0	0	0	0	0	0	0	0	0	0	0	0	0	0	0	11	0	0	0	0	0	0	0	0	16	0	0	Acidibacter
0	0	0	0	0	0	0	0	0	0	0	0	0	0	0	0	0	0	0	0	0	0	0	0	0	0	0	0	12	0	Unknown Dermacoccaceae
0	0	0	0	0	0	0	0	0	0	0	0	0	0	0	0	0	0	0	0	0	0	0	0	0	0	0	0	51	0	Aeromicrobium
0	0	0	23	0	0	0	0	0	0	0	0	0	0	0	0	0	0	0	0	0	0	0	0	0	0	0	0	0	0	Paraeggerthella
0	0	0	29	0	0	0	0	0	0	0	0	0	0	0	0	0	0	0	0	0	0	0	0	0	0	0	0	0	0	Spirosoma
0	0	0	14	0	0	0	0	0	0	0	0	0	0	0	0	0	0	0	0	0	0	0	0	0	0	0	0	0	0	Unknown Thermomicrobiaceae
0	0	0	13	0	0	0	0	0	0	0	0	0	0	0	0	0	0	0	103	0	0	0	9	0	0	0	0	0	0	Babeliales
0	0	0	26	0	0	0	0	0	0	0	0	0	0	0	0	0	0	0	0	0	0	0	0	0	0	0	0	0	0	BRH-c20a
0	0	0	18	0	0	0	0	0	0	0	0	0	0	0	0	0	0	0	0	0	0	0	0	0	0	0	0	0	0	Alicyclobacillus
0	0	0	9	0	0	0	0	0	0	0	0	0	0	0	0	0	0	0	0	14	0	0	6	0	0	0	0	0	0	Sinibacillus
0	0	0	21	0	0	0	0	0	0	0	0	0	0	0	0	0	0	0	21	8	0	0	9	0	0	0	0	0	0	Tuberibacillus
0	0	0	3	0	0	27	0	0	0	0	0	0	0	0	0	0	0	16	0	1	0	0	5	0	0	0	0	0	0	Turicibacter
0	0	0	34	0	0	0	0	0	0	0	0	0	0	0	0	0	0	0	0	0	0	0	9	0	0	0	0	0	0	Unknown Carnobacteriaceae
0	0	0	23	0	0	0	0	0	0	0	0	0	0	68	0	0	0	67	0	0	0	0	9	0	0	0	0	0	0	Ammoniphilus
0	0	0	21	0	0	0	0	0	0	0	0	0	0	0	0	0	0	0	0	0	0	0	0	0	0	0	0	0	0	Unknown Thermoactinomycetaceae
0	0	0	27	0	0	0	0	0	0	0	0	0	0	0	0	0	0	0	0	40	0	0	0	0	0	0	0	0	0	Thermoflavimicrobium
0	0	0	29	0	0	0	0	0	0	0	0	0	0	0	0	0	0	0	0	0	0	0	0	0	0	0	0	0	0	Pseudoclostridium
0	0	0	10	0	0	0	0	0	0	0	0	0	0	0	0	0	0	0	0	0	0	0	0	0	0	0	0	0	0	Fonticella
0	0	0	26	0	0	0	0	0	0	0	0	0	0	0	0	0	0	40	0	0	0	0	9	0	0	0	0	0	0	Clostridium_sensu_stricto_10
0	0	0	22	0	0	98	0	0	0	0	0	0	0	0	0	0	0	0	0	2	0	0	15	0	0	0	0	0	0	Clostridium_sensu_stricto_3
0	0	0	11	0	0	0	0	0	0	0	0	0	0	0	0	0	0	0	0	0	0	0	0	0	0	0	0	0	0	Alkalibaculum
0	0	0	34	0	0	42	0	0	0	0	0	0	0	0	0	0	0	0	0	0	0	0	10	0	0	0	0	0	0	Anaerosporobacter
0	0	0	68	0	0	0	0	0	0	0	0	0	0	0	0	0	0	0	0	9	0	0	62	0	0	0	0	0	0	Cellulosilyticum
0	0	0	10	0	0	0	0	0	0	0	0	0	0	0	0	0	0	0	0	0	0	0	0	0	0	0	0	0	0	Lachnospiraceae_NK4A136_group
0	0	0	11	0	0	0	0	0	0	0	0	0	0	0	0	0	0	0	0	0	0	0	0	0	0	0	0	0	0	Family_XIII_AD3011_group
0	0	0	94	0	0	0	0	0	0	0	0	0	0	0	0	0	0	0	18	11	0	0	3	0	0	0	0	0	0	Keratinibaculum
0	0	0	13	0	0	0	0	0	0	0	0	0	0	0	0	0	0	0	0	0	0	0	0	0	0	0	0	0	0	Proteiniborus
0	0	0	19	0	0	0	0	0	0	0	0	0	0	0	0	0	0	0	0	0	0	0	1	0	0	0	0	0	0	Desulfitobacterium
0	0	0	18	0	0	0	0	0	0	0	0	0	0	0	0	0	0	0	0	0	0	0	6	0	0	0	0	0	0	Desulfallas-Sporotomaculum
0	0	0	48	0	0	0	0	0	0	0	0	0	0	0	0	0	0	0	0	3	0	0	18	0	0	0	0	0	0	Desulfotomaculum
0	0	0	13	0	0	0	0	0	0	0	0	0	0	0	0	0	0	0	19	0	0	0	0	0	0	0	0	0	0	Limnochordaceae
0	0	0	48	0	0	0	0	0	0	0	0	0	0	0	0	0	0	0	0	0	0	0	0	0	0	0	0	0	0	Sporomusa
0	0	0	20	0	0	0	0	0	0	0	0	0	0	0	0	0	0	0	0	0	0	0	0	0	0	0	0	0	0	Thermaerobacter
0	0	0	139	0	0	0	0	0	0	0	0	0	0	0	0	0	0	93	14	48	0	0	0	0	0	0	0	0	0	Unknown Pirellulaceae
0	0	0	46	0	0	0	0	0	0	0	0	0	0	0	0	0	0	0	0	0	0	0	0	0	0	0	0	0	0	Roseomonas
0	0	0	19	0	0	0	0	0	0	0	0	0	0	0	0	0	0	0	0	0	0	0	0	0	0	0	0	0	0	Skermanella
0	0	0	51	0	0	0	0	0	0	0	0	0	0	0	0	0	0	0	0	0	0	0	0	0	0	0	0	0	0	Aquabacterium
0	0	0	0	0	0	0	0	0	0	0	0	0	0	0	0	0	0	2	16	0	0	0	0	0	0	0	0	0	0	Unknown Bifidobacteriaceae
0	0	0	0	0	0	0	0	0	0	0	0	0	0	0	0	0	0	7	34	0	0	0	2	0	0	0	0	0	0	Parascardovia
0	0	0	0	0	0	0	0	0	0	0	0	0	0	12	0	0	0	54	0	0	0	0	0	0	0	0	0	0	0	Rothia
0	0	0	0	0	0	0	0	0	0	0	0	0	0	0	0	0	0	72	0	0	0	0	0	0	0	0	0	0	0	Pseudozobellia
0	0	0	0	0	0	0	0	0	0	0	0	0	0	0	0	0	0	5	0	7	0	0	0	0	0	0	0	0	0	UBA12409
0	0	0	0	0	0	0	0	0	0	0	0	0	0	0	0	0	0	42	0	0	0	0	0	0	0	0	0	0	0	Tumebacillus
0	0	0	0	0	0	0	0	0	0	0	0	0	0	0	0	0	0	29	0	0	0	0	0	0	0	0	0	0	0	Abiotrophia
0	0	0	0	0	0	0	0	0	0	0	0	0	0	0	0	0	0	19	0	0	0	0	0	0	0	0	0	0	0	Sporobacter
0	0	0	0	0	0	0	0	0	0	0	0	0	0	0	0	0	0	20	0	0	0	0	0	0	0	0	0	0	0	Aquicella
0	0	0	0	0	0	130	0	0	0	0	0	0	0	0	0	0	0	0	0	0	0	0	0	0	0	0	0	0	0	Tenacibaculum
0	0	0	0	0	0	120	0	0	0	0	0	0	0	0	0	0	0	0	0	0	0	0	0	0	0	0	0	0	0	[Ruminococcus]_gauvreauii_group
0	0	0	0	0	0	35	0	0	0	0	0	0	0	0	0	0	0	0	0	0	0	0	0	0	0	0	0	0	0	Burkholderia-Caballeronia-Paraburkholderia
0	0	0	0	0	0	0	0	0	0	0	0	0	0	54	0	0	0	0	0	0	0	0	18	0	0	0	0	0	0	Planifilum
0	0	0	0	0	0	0	0	0	0	0	0	0	0	36	0	0	0	0	0	0	0	0	0	0	0	0	0	0	0	Unknown Saccharimonadaceae
0	0	0	0	0	0	0	0	0	0	0	0	0	0	91	0	0	0	0	0	0	0	0	0	0	0	0	0	0	0	Fimbriiglobus
0	0	0	0	0	0	0	0	0	0	0	0	0	0	27	0	0	0	0	0	0	0	0	0	0	0	0	0	0	0	Wohlfahrtiimonas
0	0	0	0	0	0	0	0	0	0	0	0	0	0	0	0	0	0	0	369	0	0	0	0	0	0	0	0	0	0	Calothrix_PCC-6303
0	0	0	0	0	0	0	0	0	0	0	0	0	0	0	0	0	0	0	42	0	0	0	0	0	0	0	0	0	0	Gastranaerophilales
0	0	0	0	0	0	0	0	0	0	0	0	0	0	0	0	0	0	0	97	0	0	0	0	0	0	0	0	0	0	Deinococcus
0	0	0	0	0	0	0	0	0	0	0	0	0	0	0	0	0	0	0	39	0	0	0	0	0	0	0	0	0	0	Lutispora
0	0	0	0	0	0	0	0	0	0	0	0	0	0	0	0	0	0	0	72	0	0	0	0	0	0	0	0	0	0	Alteromonadaceae
0	0	0	0	0	0	0	0	0	0	0	0	0	0	0	0	0	0	0	52	0	0	0	0	0	0	0	0	0	0	Ralstonia
0	0	0	0	0	0	0	0	0	0	0	0	0	0	0	0	0	0	0	0	10	0	0	0	0	0	0	0	0	0	Roseimarinus
0	0	0	0	0	0	0	0	0	0	0	0	0	0	0	0	0	0	0	0	2	0	0	14	0	0	0	0	0	0	Rummeliibacillus
0	0	0	0	0	0	0	0	0	0	0	0	0	0	0	0	0	0	0	0	80	0	0	0	0	0	0	0	0	0	Unknown Gemmatimonadaceae
0	0	0	0	0	0	0	0	0	0	0	0	0	0	0	0	0	0	0	0	13	0	0	0	0	0	0	0	0	0	Pirellulaceae
0	0	0	0	0	0	0	0	0	0	0	0	0	0	0	0	0	0	0	0	1	0	0	10	0	0	0	0	0	0	Tateyamaria
0	0	0	0	0	0	0	0	0	0	0	0	0	0	0	0	0	0	0	0	242	0	0	0	0	0	0	0	0	0	Unknown Oxalobacteraceae
0	0	0	0	0	0	0	0	0	0	0	0	0	0	0	0	0	0	0	0	0	0	0	12	0	0	0	0	0	0	Thalassotalea
0	0	0	0	0	0	0	0	0	0	0	0	0	0	0	0	0	0	0	0	0	0	0	16	0	0	0	0	0	0	Actinobacillus
